# Supplementary material for: Mining Salt Tolerance SNP Loci and Prediction of Candidate Genes in the Rice Bud Stage by Genome-Wide Association Analysis
Source: Plants (Basel). 2023 May 30;12(11):2163. doi: 10.3390/plants12112163 (PMC10255615; doi:10.3390/plants12112163)
Supplement: Supplementary file 1 [file plants-12-02163-s001.zip]

Archive with 1 entries (1 files):
- plants-2403697-supplementary.pdf
